# Supplementary material for: Genetic Variants Identified by Whole Exome Sequencing in a Large Italian Family with High Plasma Levels of Factor VIII and Von Willebrand Factor
Source: Int J Mol Sci. 2023 Sep 15;24(18):14167. doi: 10.3390/ijms241814167 (PMC10532311; doi:10.3390/ijms241814167)
Supplement: Supplementary file 1 [file ijms-24-14167-s001.zip]

Archive with 1 entries (1 files):
- ijms-2502887-supplementary.pdf
